# Supplementary material for: Mouse-adapted SARS-CoV-2 protects animals from lethal SARS-CoV challenge
Source: PLoS Biol. 2021 Nov 4;19(11):e3001284. doi: 10.1371/journal.pbio.3001284 (PMC8594810; doi:10.1371/journal.pbio.3001284)
Supplement: S2 Data — (XLSX) [file pbio.3001284.s007.xlsx]

## Sheet: Sheet1
S2 data	Figure 2
	SARS-CoV-2 CMA3p20																				CMA3
0	100	100	100	100	100	100	100	100	100	100	100	100	100	100	100	100	100	100	100	100	100	100	100	100	100	100	100	100	100	100	100	100
1	100.474	96.6019	100.503	100.503	99.5215	97.3404	97.3545	98.8827	99.4505	100	97.9592	98.9899	101.149	100.476	98.9011	97.5	100.524		100.495	96.4824	97.8723	99.422	101.613	100.532	101.961	101.01	99.4819	100	100	97.9058	101.408	99.0291
2	94.7867	88.3495	94.4724	91.9598	96.6507	92.5532	93.6508	92.1788	91.2088	95.0276	92.8571	92.9293	97.1264	98.5714	97.2527	98	98.4293		93.0693	94.4724	95.7447	95.5491	97.3118	99.4681	98.0392	96.9697	100	96.9388	100	97.9058	103.286	94.1748
3	90.5213	85.9223	90.9548	89.4472	89.4737	90.4255	86.2434	88.8268	91.7582	97.7901	89.2857	84.3434									95.2128	97.1098	100.538	100.532	99.0196	97.9798	100.518	97.9592
4	90.9953	88.3495	94.4724	92.9648	91.866	89.3617	88.3598	89.3855	94.5055	95.0276	92.8571	91.4141									97.3404	96.5318	98.3871	98.9362	96.5686	96.4646	98.9637	98.4694
5									98.9011	99.4475	99.4898	97.4747										100		100.532			99.4819	100
6									100	97.7901	100	100										100		102.66			100	99.4898
7									98.9011	95.0276	96.4286	96.4646										95.9538		100			98.4456	98.4694
2b
	CMA3 p20								CMA3
Day 2	1000000	1100000	1250000	1150000					240000	205000	310000	480000
Day 4	850	1300	300	25					600	100	100	100
Day 7	2.5	2.5	2.5	2.5					2.5	2.5	2.5	2.5
2c
	CMA3 p20				CMA3
Day 2	190	210	165	1500	285	350	350	120
Day 4	2.5	2.5	2.5	2.5	2.5	2.5	2.5	2.5
Day 7	2.5	2.5	2.5	2.5	2.5	2.5	2.5	2.5
2d	CMA3 p20								CMA3
Day 2	60	90	130	70	2.5	2.5	2.5	2.5	20	2.5	2.5	2.5
Day 4	2.5	2.5	2.5	2.5					2.5	2.5	2.5	2.5
Day 7	2.5	2.5	2.5	2.5					2.5	2.5	2.5	2.5
2e
	CMA3 p20				CMA3
Day 2	2.5	2.5	2.5	2.5	2.5	2.5	2.5	2.5
Day 4	2.5	2.5	2.5	2.5	2.5	2.5	2.5	2.5
Day 7	2.5	2.5	2.5	2.5	2.5	2.5	2.5	2.5
2f
	CMA3 p20				CMA3
Day 2	2.5	2.5	2.5	2.5	2.5	2.5	2.5	2.5
Day 4	2.5	2.5	2.5	2.5	2.5	2.5	2.5	2.5
Day 7	2.5	2.5	2.5	2.5	2.5	2.5	2.5	2.5
