# Supplementary material for: Mouse-adapted SARS-CoV-2 protects animals from lethal SARS-CoV challenge
Source: PLoS Biol. 2021 Nov 4;19(11):e3001284. doi: 10.1371/journal.pbio.3001284 (PMC8594810; doi:10.1371/journal.pbio.3001284)
Supplement: S3 Data — (XLSX) [file pbio.3001284.s008.xlsx]

## Sheet: Sheet1
S3 Data	Figure 3
3a
Time (hours)	Mock			SARS-CoV-2			cMA3 SARS-CoV-2
1	0	0	0	20	0	20	440	180	160
24	0	0	0	180	100	280	220	180	740
48	0	0	0	9940	5306.67	23500	77100	12800	76500
72	0	0	0	420000	900000	2200000	3140000	240000	1920000
3b
Mock	WT	CMA3p20
0.711	265701	182171
1.312	89165.1	120389
1.073	674453	676885
3c
		WT															B.1.1.7															B.1.351
100	-2	100	98.2143	99.1071	99.1071	100	99.1071	98.2143	100	100	98.2143	100	99.1071				100	100	100	100	100	100	100	100	100	100	100	100				100	98.9983	92.9883	91.9866	100	100	100	100	81.9699	100	100	97.9967
200	-2.30103	99.1071	82.1429	91.0714	96.4286	100	100	100	99.1071	89.2857	99.1071	100	100				97.9381	95.8763	100	95.8763	97.9381	100	100	97.9381	100	100	100	100				100	92.9883	93.99	83.9733	98.9983	100	100	98.9983	59.9332	97.9967	98.9983	95.9933
400	-2.60206	95.5357	19.6429	80.3571	81.25	98.2143	100	99.1071	89.2857	34.8214	98.2143	98.2143	99.1071				100	93.8144	100	77.3196	95.8763	97.9381	100	97.9381	100	95.8763	89.6907	97.9381				96.995	91.9866	76.9616	55.9265	100	100	100	93.99	53.9232	98.9983	88.9816	93.99
800	-2.90309	55.3571	-18.75	28.5714	16.0714	63.3929	91.9643	97.3214	55.3571	-12.5	53.5714	82.1429	86.6071				91.7526	71.134	81.4433	27.835	93.8144	97.9381	93.8144	69.0722	69.0722	48.4536	42.268	91.7526				69.9499	73.9566	38.8982	20.8681	88.9816	96.995	98.9983	72.9549	-8.1803	84.975	62.9382	69.9499
1600	-3.20412	6.25	-11.6071	11.6071	1.78571	12.5	47.3214	74.1071	-24.1071	-24.1071	39.2857	55.3571	66.0714				75.2577	42.268	67.0103	34.0206	91.7526	93.8144	71.134	3.09278	38.1443	34.0206	27.835	77.3196				22.8714	33.8898	19.8664	4.8414	61.9366	69.9499	70.9516	22.8714	-36.227	28.8815	25.8765	22.8714
3200	-3.50515
5000	-5	0															0															0
10	-1	100															100															100
3d
Covid Sera	CMA3	WT
1	-2.42562	-2.44843
2	-2.67121	-2.48241
3	-2.21396	-2.24298
4	-2.54016	-2.42205
5	-2.58519	-2.29826
6	-2.39019	-2.31785
7	-1.97102	-2.20929
8	-2.47006	-2.53077
9	-2.54409	-2.64608
10	-2.65111	-2.65189
11	-2.40044	-2.3999
12	-2.63171	-2.7535
13	-2.7967	-2.82102
3e
Days Post Infection	Control Sera										COVID19 Sera
0	100	100	100	100	100	100	100	100	100		100	100	100	100	100	100	100	100	100
1	100	100.435	100.5	100	98.1651	98.1982	98.6301	97.3913	99.061		101.37	98.2301	99.0654	99.0826	99.5595	101.339	99.0698	97.3214	100.429
2	97.4359	95.6522	96	92.3423	93.1193	90.0901	92.6941	89.1304	92.4883		97.7169	91.5929	96.729	95.8716	96.9163	94.6429	96.7442	91.0714	93.9914
3	88.8889	90.4348	86.5	85.5856	85.3211						95.8904	91.1504	94.8598	90.8257	91.63
4	85.4701	90.4348	84.5	84.6847	84.4037						94.5205	94.2478	94.3925	89.9083
3f
	Control Ab					COVID19 Sera
Day 2	2350000	800000	1650000	1450000	1100000	180000	165000	205000	42000
Day 4	1050	550	460	950	1300	1	1	1	1	50
