# Supplementary material for: Mouse-adapted SARS-CoV-2 protects animals from lethal SARS-CoV challenge
Source: PLoS Biol. 2021 Nov 4;19(11):e3001284. doi: 10.1371/journal.pbio.3001284 (PMC8594810; doi:10.1371/journal.pbio.3001284)
Supplement: S4 Data — (XLSX) [file pbio.3001284.s009.xlsx]

## Sheet: Sheet1
S4 Data	Figure 4
4a
	Mock Vaccinated															SARS-CoV-2 Rechallegned															Mock
0	100	100	100	100	100	100	100	100	100	100	100	100	100	100	100	100	100	100	100	100	100	100	100	100	100	100	100	100	100	100	100	100	100	100	100
1	97.5214	97.3151	97.0256	89.292	98.169	99.2444	96.3353	100.743	103.294	99.8487	98.026	98.7212	98.2151	99.0558	98.9063	100	100	100	100	100	100	100	100	100	100	100	100	100	100	100	96.2588	97.0233	98.231	96.9211	94.5907
2	95.6149	87.5177	88.3955	85.0087	92.1596	89.6	87.9107	90.5116	93.4567	91.4776	101.204	92.4552	93.5568	93.1205	99.2392	81.3933	93.7528	94.1526	98.0751	89.1514	89.7059	89.3902	88.9652	92.1503	91.6707	90.3614	90.0094	86.9145	97.901	89.4921	96.0061	90.7442	96.9042	103.122	98.4682
3	87.5111	85.5939	89.8557	94.3141	90.9228	99.8074	92.8389	92.0766	91.0522	93.2002											81.4879	80.7139	83.1502	82.7783	82.1724	83.3642	84.8968	79.6843	90.5813	83.1874	97.8766	95.5814	99.1646	97.1379	95.1652
4	91.0667	87.6158	89.812	95.3069	93.2426	101.059	92.5405	91.5107	93.2554	96.2435											77.3789	76.946	76.6026	80.0666	77.6425	76.4133	79.8311	74.1344	88.4284	76.9702	94.9949	95.5814	98.231	95.013	95.2609
5	97.6408	89.5567	93.5568	94.4245	97.2896																										93.6805	93.3488	95.9705	92.4111	93.1067
6	99.0852	93.3504	93.8616	93.8849	95.6253																										94.1355	94.186	97.2973	92.1075	94.1599
7	100.144	92.4979	92.7297	94.1097	96.5288																										94.7422	92.4651	97.1499	92.1509	93.7291
4b
	SARS-CoV-2 Vaccinated	SARS-1 Challenge
7	0
7	0
7	0
7	0
7	0
4		1
4		1
4		1
4		1
4		1
4		1
4		1
4		1
4		1
4		1
4c
	Mock Vaccinated															SARS-CoV-2 Rechallegned															Mock
0	0	0	0	0	0	0	0	0	0	0	0	0	0	0	0	0	0	0	0	0	0	0	0	0	0	0	0	0	0	0
1	0	0	0	0	0	0	0	0	0	0	0	0	0	0	0	0	0	0	0	0	0	0	0	0	0	0	0	0	0	0
2	1	1	1	1	1	1	1	1	1	1	1	2	2	1	0	0	1	1	1	0	1	1	1	0	1	0	0	0	0	0
3						2	3	2	2	2	2	2	3	2	2						1	0	0	0	0	0	0	0	0	0
4						4	4	4	4	4	4	4	4	4	4						0	0	0	0	0	0	0	0	0	0
5																										0	0	0	0	0
6																										0	0	0	0	0
7																										0	0	0	0	0
4d
	PBS + SARS					SARS-2 CMA3 + SARS					SARS-2 CMA3 + PBS
2	25500000	19000000	15500000	14000000	18500000	46000	5800000	1150000	3900000	900000
4	2450000	1650000	3000000	3100000	1100000	260000	24000	300000	260	2150
7						1	1	1	1	1	1	1	1	1	1
4e
		SARS-CoV-2								No Challenge								Day 2								Day 4								Day 7
25	-1.39794	100								94.3396	88.6792	62.2642	77.3585	92.4528	86.7925	92.4528	84.9057	100								100								100
50	-1.69897	100								88.6792	66.0377	60.3774	79.2453	96.2264	84.9057	62.2642	94.3396	94.0417	77.1599	78.1529	76.1668	85.1043				98.5104	99.007	77.6564	98.0139	96.5243				99.5305	100	99.5035	100	100
100	-2	97.5069	96.3989	99.723	86.4266	88.6427	100.831	87.5346		75.4717	64.1509	37.7358	62.2642	75.4717	62.2642	50.9434	73.5849	57.7954	60.2781	60.2781	61.2711	64.7468				89.0765	76.6634	67.2294	82.6216	80.6356				98.1221	99.5305	34.7418	91.5493	54.9296
200	-2.30103	96.3989	94.1828	96.3989	66.482	91.9668	93.0748	73.1302		28.3019	0	16.9811	7.54717	62.2642	49.0566	5.66038	58.4906	38.9275	30.4866	28.5005	18.57	28.004				61.7676	50.8441	46.3754	60.7746	35.4518				92.0188	97.6526	-7.98122	62.4413	4.22535
400	-2.60206	54.2936	64.2659	70.9141	65.374	74.2382	70.9141	50.9695		0	0	0	0	9.43396	3.77358	0	0	26.5144	7.14995	-3.27706	16.5839	11.6187				30.4866	13.1082	18.0735	-3.27706	10.1291				71.3615	92.0188	-21.1268	18.7793	-14.0845
800	-2.90309	26.5928	40.9972	37.6731	54.2936	34.349	42.1053	19.9446		0	0	0	0			0	0	10.6256	3.17776	-46.9712	2.68123	6.65343				14.1013	-3.27706	-3.27706	9.63257	11.1221				33.3333	76.9953	-24.4131	-4.22535	-7.51174
1600	-3.20412	8.86427	34.349	8.86427	21.0526	21.0526	19.9446	5.54017		0	0							16.5839	4.66733	-14.2006	6.1569	10.6256				12.1152	-0.297915	-3.27706	13.1082	3.67428				3.75587	34.4588	0	-4.22535	-0.469484
3200	-3.50515	2.21607	13.2964	2.21607	3.3241	0	3.3241	3.3241		0
4g
	Mock Treated										Day 0										Day 2										Day 4										Day 7
0	100	100	100	100	100						100	100	100	100	100	100	100	100	100	100	100	100	100	100	100	100	100	100	100	100	100	100	100	100	100	100	100	100	100	100	100	100	100	100	100
1	99.1874	99.3991	98.3068	98.5963	98.1188						99.6454	102.5	99.6915	100.153	98.2406	100.931	99.5033	100.997	101.06	98.6451	99.8381	103.189	102.184	99.7053	100.482	99.3114	102.703	96.8153	98.4674	98.4417	98.7991	99.0256	99.8335	99.2795	105.464	98.4686	98.4127	102.332	100.291	98.9474	100	99.7207	100.111	98.6119	101.342
2	88.5729	92.8393	90.2514	92.2515	90.1485						93.769	94.0909	91.1054	90.2601	90.2951	93.5334	89.4592	89.3458	90.7418	89.0568	90.6638	92.3586	92.036	92.5835	91.5953	92.161	91.1912	91.1359	92.8845	93.2294	95.9607	92.9231	92.1199	83.3248	91.8296	89.0761	91.5003	90.1593	88.0814	89.4737	91.951	93.1844	93.6772	90.7829	92.8821
3	82.1737	87.7817	84.197	84.3346	85.1485						88.1966	88.6932	83.2905	84.9057	85.1305	85.8769	84.0508	83.8629	82.8221	83.7415	84.2418	87.3646	84.7784	88.1631	86.7773	84.428	86.7868	85.6688	86.809	86.1365	84.0066	86.4103	84.3507	86.4128	86.6667	84.8392	85.151	86.0068	85.5233	84.5263	90.4584	93.2961	93.5108	88.5064	87.9813
4	76.13	73.7606	81.5803	76.137	78.2178						79.8379	82.9545	77.1722	78.1744	80.9308	80.2897	76.9316	79.3769	76.6313	76.394	78.1975	80.9868	81.4387	81.3359	79.5503	80.1907	80.4304	78.6093	80.4598	79.151	76.583	78.2051	76.859	78.7957	79.4988	77.3354	77.5218	80.091	79.2442	76.2105	91.3113	96.2011	94.5092	91.5047	95.0408
4h
Mock Treated										0										2										4										7
						4.33445	3.53148	2.716	2.81954	4.17319	4.32428	4.0569	2.83885	4.91381	2.82607	4.06446	3.83251	3.65321	4.07918	1	2.07918	3.96379	1.07918	2.99123	4.13354	2.85126	4.23805	1.76343		0.90309	4.1271	2.47712	5.08636		3.86923	2.39794	5.77085	4.65321	4.87506	4.90309	4.716	4.72428	5.0086	3.92942
[truncated: 5 more columns]
