# Supplementary material for: Mouse-adapted SARS-CoV-2 protects animals from lethal SARS-CoV challenge
Source: PLoS Biol. 2021 Nov 4;19(11):e3001284. doi: 10.1371/journal.pbio.3001284 (PMC8594810; doi:10.1371/journal.pbio.3001284)
Supplement: S5 Data — (XLSX) [file pbio.3001284.s010.xlsx]

## Sheet: Sheet1
S5 data	S. Fig 2
S. 2B
WT	MA1	MA2	MA4	CMA1	CMA2	CMA3
7900000	3600000	2900000	5200000	4600000	3450000	5250000
S. 2C
WT	MA1	MA2	MA4	CMA1	CMA2	CMA3
0	0	0	110000	4600000	3450000	5250000
