# Supplementary material for: Mouse-adapted SARS-CoV-2 protects animals from lethal SARS-CoV challenge
Source: PLoS Biol. 2021 Nov 4;19(11):e3001284. doi: 10.1371/journal.pbio.3001284 (PMC8594810; doi:10.1371/journal.pbio.3001284)
Supplement: S6 Data — (XLSX) [file pbio.3001284.s011.xlsx]

## Sheet: Sheet1
S6 data	S. Figure 3
3A
Days Post Infection	CMA1						CMA2						CMA3
0	100	100	100	100	100	100	100	100	100	100	100	100	100	100	100	100	100	100
1	98.6239	100.481	100	100.461	101.77	99.0698	98.5714	99.5192	101.415	97.8947	99.5025	99.0099	100	100	99.5283	98.6047	99.4924	100.495
2	96.3303	97.1154	97.7064	98.6175	99.5575	97.2093	96.1905	97.5962	101.415	96.3158	94.5274	98.5149	95.279	96.3303	97.1698	96.2791	96.9543	98.0198
3				99.5392	99.5575	97.6744				93.6842	92.5373	97.5248				99.0698	96.4467	96.0396
4				101.382	101.77	97.6744				97.8947	95.5224	99.0099				99.5349	94.4162	98.0198
3b
	CMA1			CMA2			CMA3
Day 2	175000	220000	160000	305000	440000	55500	540000	455000	485000
Day 4	2	2	2	2	2	2	2	2	2
3c
	CMA1												CMA2												CMA3
0	100	100	100	100	100	100	100	100	100	100	100		100	100	100	100	100	100	100	100	100	100	100	100	100	100	100	100	100	100	100	100	100	100	100	100
1	97.9167	100.541	99.4286	99.5122	98.8806	99.5575	96.7347	93.6	100	100.855	99.1489		96.6981	99.5392	100.472	98.9011	98.3871	100	99.4382	99.4975	100	99.1736	98.8462	100.433	97.4895	98.7179	97.9253	98.1203	97.8947	98.6667	100	97.5155	99.5851	100.413	100	97.5309
2	91.6667	95.6757	93.1429	92.6829	94.0299	96.9027	92.2449	92.4	89.8734	93.5897	94.8936		90.566	92.6267	92.4528	93.4066	95.6989	94.0476	93.2584	93.4673	94.5148	92.562	95.3846	95.671	92.887	97.4359	93.7759	95.1128	91.5789	93.3333	91.8782	93.1677	90.4564	90.9091	90.5738	91.358
3					93.6567	99.115	91.8367	92	91.4894	88.6076	89.7436						89.2473	89.881	88.2022	88.9447	102.954	85.9504	91.9231	89.1775					85.7895	89.3333	89.3401	89.441	88.7967	90.9091	88.1148	88.8889
4					94.403	96.4602	94.2857	92.4									87.6344	91.6667	88.2022	88.9447									87.3684	89.3333	91.8782	90.6832
3d
	CMA1				CMA2				CMA3
Day 2	210000	345000	320000	275000	365000	260000	455000	415000	310000	215000	430000	200000
Day 4	2	0	0		2	0	0		2	0	0
