# Supplementary material for: Mouse-adapted SARS-CoV-2 protects animals from lethal SARS-CoV challenge
Source: PLoS Biol. 2021 Nov 4;19(11):e3001284. doi: 10.1371/journal.pbio.3001284 (PMC8594810; doi:10.1371/journal.pbio.3001284)
Supplement: S7 Data — (XLSX) [file pbio.3001284.s012.xlsx]

## Sheet: Sheet1
S7 Data	S. Figure 4
4A
	10^5					10^4					10^6
0	100	100	100	100		100	100	100	100	100	100	100	100	100	100
1	100.474	96.6019	100.503	100.503		101.677	101.09	99.5902	98.3324	94.8308	94.2077	97	96.3317	93.956	95.8333
2	94.7867	88.3495	94.4724	91.9598		101.085	100.311	97.8484	98.2212	95.3477	85.9016	88.6842	85.4774	86.2637	87.8125
3	90.5213	85.9223	90.9548	89.4472		97.4852	97.0924	97.7971	97.8321	90.8835	81.8033	80.7895	81.0553	82.4725	83.4375
4	90.9953	88.3495	94.4724	92.9648		97.8304	98.5981	97.8484	99.6665	93.985	85.9016	92.8421	79.5477	85.989	87.0833
5	94.7867	90.7767	95.4774	94.4724		98.3728	98.7539	97.3361	100.723	98.4493	90.1639	86	92.1106	90.7692	89.6875
6	98.5782	92.7184	98.4925	96.4824		96.9932	99.2296	99.3827	98.9825	105.501	95.5191	93.7368	94.4724	96.8132	93.75
7	97.6303	93.6893	100.503	95.9799		103.008	100.779	100.564	100.111	99.1071	97.7049	95.9474	99.9497	97.4176	96.5104
4b
	CMA3p20																				UK Variant
0	100	100	100	100	100	100	100	100	100	100	100	100	100	100	100						100	100	100	100	100	100	100	100	100	100	100	100	100	100	100
1	97.7824	98.3129	97.9	96.5673	94.885	99.897	98.2575	94.4059	94.3669	93.5939	95.5138	94.4736	94.7776	95.5478	95.7447						98.4531	97.9508	97.5815	97.3765	97.9209	96.7006	97.8712	97.4862	97.8827	100.689	97.9456	97.9862	99.054	96.6631	97.91
2	93.0892	88.3947	88.5	90.9214	88.3623	89.5469	88.5286	87.6238	86.9392	86.1564	86.0198	84.8499	86.4603	88.6943	88.8298						99.3014	92.2131	92.1661	89.3004	90.5172	91.4605	92.0703	95.5254	92.3996	94.4327	89.9846	90.1431	92.4875	87.7287	89.2283
3	87.8804	83.9468	88.2	84.056	80.9948	83.5736	82.7202	84.3069	84.6959	77.7959	77.8821	77.799	80.7544	86.7434	84.6809						99.8004	94.0574	93.8486	91.5123	95.1318	96.1184	95.4763	96.5309	92.9425	98.9396	92.604	93.0048	96.2159	92.465	90.5681
4	92.7282	89.0082	87.3	82.9268	85.6875	87.6931	87.0765	89.505	89.0828	81.3246	83.7767	82.2296	86.7021	90.3452	87.5						100.2	96.3115	94.9001	94.6502	97.3631	98.884	94.0394	94.5701	93.9197	100.053	96.7643	94.7536	99.2209	96.4478	95.4984
5	97.6792	94.3763	94.8	89.7019	90.3332	93.4604	89.4966	92.4752	92.323	89.468	92.4361	87.6131	89.0716	94.6973	92.7128						98.8523	96.7725	99.0011	94.8045	99.9493	99.0296	96.0617	95.9779	94.5168	101.166	97.8942	96.2374	99.6105	94.564	95.0697
6	99.0201	96.6769	96.65	92.7733	95.3543	96.447	91.5779	95.396	94.666	95.3855	97.3918	92.6632	93.0851	98.1991	96.3298						99.0519	98.0533	97.6341	97.6852	101.927	100.534	97.7648	98.9442	97.7199	101.166	99.6918	97.8802	98.8314	94.887	97.7492
7	100.052	97.4438	99.05	95.4833	96.2928	97.7858	93.0784	96.2871	100.199	100.651	98.4872	93.7113	92.94	99.2496	99.6277						100.349	99.0779	99.8948	100.669	100.507	100.776	100.16	99.8994	100.543	101.644	100.411	100.742	100.39	98.0086	101.233
4c
	Spleen									Liver									Kidney									Heart									Lung									Brain
	1.1	1.2	1.3	1.4						1.1	1.2	1.3	1.4						1.1	1.2	1.3	1.4						1.1	1.2	1.3	1.4						1.1	1.2	1.3	1.4						1.1	1.2	1.3	1.4
2	1.08527	0.69224	1.0498	2.41828						1.01415	1.89904	1.26489	0.827921						1.19682	0.4	0.4	0.919715						1.21187	2.04113	1.1323							2.92488	5.42754	5.22176	4.99647	5.04699	4.89174	4.7441	4.89043	5.19333	1.22107	1.22206	1.1749	1.21856
4	0.8035	0.4	0.868388	0.4						0.4	0.4	1.32107	0.4						0.4	0.4	0.94227	0.593544						1.09858	1.32815	1.73397							3.64836	3.88299	3.14075	3.21536	3.83575	3.72977	4.01944	3.81963	3.12513	0.77177	0.95895	0.741028	1.00662
